# Supplementary material for: Physical-Biological Coupling in the Western South China Sea: The Response of Phytoplankton Community to a Mesoscale Cyclonic Eddy
Source: PLoS One. 2016 Apr 18;11(4):e0153735. doi: 10.1371/journal.pone.0153735 (PMC4835056; doi:10.1371/journal.pone.0153735)
Supplement: S1 Datasets — (XLSX) [file pone.0153735.s001.xlsx]

## Sheet: Datasets-01
Cruise	Station	Longitude	Latitude	Day	Time	Bot. Depth [m]	Depth [m]	Temperature [°C]	Salinity	Peri	But-fuco	Fuco	Hex-fuco	Neo	Pras	Viol	Allo	Lute	Zea	Chl b	Dv-Chl a	Chl a	TChl a
CXQT-3	Y90	110.002	12.997	2007-09-02	05:30:00	1990	5	29.052	33.719	0.000704	0.002838	0.002986	0.009664	0	0	0.001119	0	0	0.065795	0.005415	0.064759	0.067635	0.132394
CXQT-3	Y90	110.002	12.997	2007-09-02	05:30:00	1990	25	26.826	34.031	0.004734	0.007011	0.00434	0.018289	0.00023	0.000601	0.002049	0	0	0.040754	0.014139	0.063367	0.104595	0.167962
CXQT-3	Y90	110.002	12.997	2007-09-02	05:30:00	1990	48	21.338	34.392	0.007613	0.034475	0.028341	0.045802	0.004538	0.012405	0.003942	0	0	0.019384	0.075791	0.042822	0.279653	0.322475
CXQT-3	Y90	110.002	12.997	2007-09-02	05:30:00	1990	75	19.381	34.501	0.004635	0.035527	0.029267	0.042071	0.001841	0.004002	0.003364	0	0	0.01802	0.043567	0.054162	0.243411	0.297573
CXQT-3	Y90	110.002	12.997	2007-09-02	05:30:00	1990	100	18.219	34.553	0	0.003075	0.001605	0.005563	0	0	0	0	0	0.000602	0.00456	0.003549	0.018039	0.021588
CXQT-3	Y90	110.002	12.997	2007-09-02	05:30:00	1990	150	16.145	34.48	0	0.000865	0.001396	0.000484	0	0	0	0	0	0.000189	0	0	0.00466	0.00466
CXQT-3	Y92	111	13.001	2007-09-02	14:20:00	2736	5	28.26	33.28	0.003505	0.012575	0.015517	0.033571	0.002508	0.007103	0.004777	0	0	0.033433	0.025119	0.0104	0.162017	0.172417
CXQT-3	Y92	111	13.001	2007-09-02	14:20:00	2736	30	25.963	33.579	0.001865	0.019109	0.028698	0.053703	0.004721	0.014379	0.008034	0	0	0.046407	0.049569	0.010222	0.302973	0.313195
CXQT-3	Y92	111	13.001	2007-09-02	14:20:00	2736	50	21.814	34.168	0	0.00781	0.015039	0.010129	0.000965	0.00233	0	0	0	0.004214	0.014674	0.015111	0.07509	0.090201
CXQT-3	Y92	111	13.001	2007-09-02	14:20:00	2736	75	18.233	34.538	0	0.006205	0.009293	0.008367	0	0	0.000276	0	0	0.001963	0.003795	0.00667	0.038179	0.044849
CXQT-3	Y92	111	13.001	2007-09-02	14:20:00	2736	100	16.863	34.57	0	0.000837	0.001235	0.0011	0	0	0	0	0	0.000275	0.001577	0.000802	0.006511	0.007313
CXQT-3	Y92	111	13.001	2007-09-02	14:20:00	2736	150	15.068	34.562	0	0.000303	0.000727	0.000585	0	0	0	0	0	0.000292	0	0	0.003355	0.003355
CXQT-3	Y93	111.495	12.996	2007-09-02	19:40:00	2530	5	28.919	32.737	0.001885	0.002196	0.004959	0.00856	0	0	0.001472	0	0	0.032822	0.002903	0.011954	0.07214	0.084094
CXQT-3	Y93	111.495	12.996	2007-09-02	19:40:00	2530	25	26.657	33.344	0.005034	0.039	0.044786	0.065495	0.009505	0.02944	0.006789	0	0.002398	0.025856	0.096544	0.022583	0.388047	0.41063
CXQT-3	Y93	111.495	12.996	2007-09-02	19:40:00	2530	50	21.243	34.228	0	0.021354	0.019099	0.015579	0.001836	0.004998	0.001545	0	0	0.00847	0.029942	0.032657	0.131952	0.164609
CXQT-3	Y93	111.495	12.996	2007-09-02	19:40:00	2530	75	18.305	34.509	0	0.009844	0.012998	0.010881	0.000347	0	0.000572	0	0	0.002266	0.009529	0.008748	0.063962	0.07271
CXQT-3	Y93	111.495	12.996	2007-09-02	19:40:00	2530	100	17.163	34.551	0	0.00315	0.006281	0.004009	0	0	0.000433	0	0	0.000927	0.003221	0.002307	0.028926	0.031233
CXQT-3	Y93	111.495	12.996	2007-09-02	19:40:00	2530	150	15.452	34.56	0	0.0003	0.000961	0.000207	0	0	0.000157	0	0	0.000381	0	0	0.002593	0.002593
CXQT-3	Y94	111.999	13.002	2007-09-02	23:00:00	3340	5	29.144	32.856	0.001919	0.002921	0.004171	0.011388	0	0	0.001428	0	0	0.044653	0.00482	0.027016	0.075369	0.102385
CXQT-3	Y94	111.999	13.002	2007-09-02	23:00:00	3340	25	28.793	33.185	0.004672	0.007774	0.005891	0.029132	0	0	0	0	0	0.042174	0.011583	0.043269	0.157037	0.200306
CXQT-3	Y94	111.999	13.002	2007-09-02	23:00:00	3340	55	26.569	33.775	0.004225	0.04413	0.021437	0.068372	0.00509	0.012065	0	0	0	0.0295	0.089552	0.08422	0.322335	0.406555
CXQT-3	Y94	111.999	13.002	2007-09-02	23:00:00	3340	75	22.066	34.339	0.002795	0.045245	0.01692	0.046417	0.001986	0.0038	0	0	0	0.016399	0.040409	0.062722	0.177726	0.240448
CXQT-3	Y94	111.999	13.002	2007-09-02	23:00:00	3340	100	1.946	34.476	0	0.015534	0.005249	0.021501	0.000178	0	0	0	0	0.003605	0.01667	0.023629	0.068063	0.091692
CXQT-3	Y94	111.999	13.002	2007-09-02	23:00:00	3340	150	17.067	34.578	0	0.001709	0.00126	0.003923	0	0	0	0	0	0.000437	0.001423	0.001053	0.009623	0.010676
CXQT-3	Y96	113	13.001	2007-09-03	08:00:00	4100	5	28.092	33.509	0.001525	0.001717	0.001733	0.008615	0	0	0.001355	0	0	0.033387	0.004825	0.026362	0.048507	0.074869
CXQT-3	Y96	113	13.001	2007-09-03	08:00:00	4100	25	28.094	33.509	0.001981	0.002251	0.002068	0.009813	0	0	0.001328	0	0	0.036046	0.006144	0.031434	0.056722	0.088156
CXQT-3	Y96	113	13.001	2007-09-03	08:00:00	4100	50	27.843	33.659	0.004319	0.017856	0.006168	0.033019	0.001501	0.003045	0.001158	0	0	0.037623	0.031094	0.089032	0.144918	0.23395
CXQT-3	Y96	113	13.001	2007-09-03	08:00:00	4100	75	25.087	34.144	0.006506	0.060228	0.020285	0.075618	0.005406	0.015009	0	0	0	0.042044	0.107086	0.130959	0.347652	0.478611
CXQT-3	Y96	113	13.001	2007-09-03	08:00:00	4100	100	22.131	34.362	0.001023	0.025148	0.007837	0.025601	0.000597	0.0007	0.000576	0	0	0.007814	0.031619	0.042691	0.104757	0.147448
CXQT-3	Y96	113	13.001	2007-09-03	08:00:00	4100	150	18.362	34.554	0	0.006624	0.002438	0.009051	0	0	0.000447	0	0	0.001119	0.006394	0.006407	0.028428	0.034835
CXQT-3	Y06	113.003	12.5	2007-09-03	13:30:00	4276	5	29.493	32.594	0.001628	0.001674	0.002935	0.008647	0	0	0.001055	0	0	0.049813	0.002404	0.023459	0.057004	0.080463
CXQT-3	Y06	113.003	12.5	2007-09-03	13:30:00	4276	25	28.767	33.064	0.002432	0.0052	0.005119	0.022994	0	0	0.001986	0	0	0.056784	0.008833	0.042457	0.119603	0.16206
CXQT-3	Y06	113.003	12.5	2007-09-03	13:30:00	4276	50	27.992	34.448	0.002895	0.010092	0.005345	0.03341	0.000259	0	0	0	0	0.051753	0.012633	0.073729	0.149387	0.223116
CXQT-3	Y06	113.003	12.5	2007-09-03	13:30:00	4276	80	24.916	34.226	0.004952	0.058539	0.02476	0.066775	0.00534	0.014821	0	0	0	0.025096	0.10045	0.075592	0.329884	0.405476
CXQT-3	Y06	113.003	12.5	2007-09-03	13:30:00	4276	100	21.515	34.369	0.001122	0.026301	0.009127	0.028089	0.000924	0.001489	0	0	0	0.00778	0.028957	0.043556	0.112328	0.155884
CXQT-3	Y06	113.003	12.5	2007-09-03	13:30:00	4276	150	17.667	34.572	0	0.006025	0.002707	0.009645	0	0	0	0	0	0.001582	0	0.006568	0.031961	0.038529
CXQT-3	Y04	112.01	12.512	2007-09-03	22:45:00	3996	5	28.911	33.039	0.001871	0.002324	0.003259	0.009024	0	0	0.001406	0	0	0.055902	0.006317	0.023785	0.084806	0.108591
CXQT-3	Y04	112.01	12.512	2007-09-03	22:45:00	3996	25	28.149	33.575	0.004411	0.006194	0.011203	0.030822	0.001219	0.000923	0.002606	0	0	0.070284	0.017354	0.063941	0.203861	0.267802
CXQT-3	Y04	112.01	12.512	2007-09-03	22:45:00	3996	50	25.98	34.045	0.006738	0.019931	0.025734	0.074267	0.004741	0.006565	0	0	0	0.032246	0.063203	0.045152	0.389098	0.43425
CXQT-3	Y04	112.01	12.512	2007-09-03	22:45:00	3996	75	21.097	34.437	0.002004	0.005838	0.022249	0.008748	0	0	0	0	0	0.001386	0.006505	0.000969	0.083672	0.084641
CXQT-3	Y04	112.01	12.512	2007-09-03	22:45:00	3996	100	17.268	34.559	0	0.004062	0.002704	0.010366	0	0	0	0	0	0.000929	0.002875	0.004642	0.026436	0.031078
CXQT-3	Y04	112.01	12.512	2007-09-03	22:45:00	3996	150	15.635	34.571	0	0.000777	0.005227	0.000281	0	0	0	0	0	0.000774	0	0	0.015148	0.015148
CXQT-3	Y03	111.501	12.501	2007-09-04	03:00:00	2465	5	28.379	33.244	0.001762	0.002597	0.00597	0.016543	0.000605	0	0.002999	0	0	0.034564	0.011249	0.002129	0.139903	0.142032
CXQT-3	Y03	111.501	12.501	2007-09-04	03:00:00	2465	27	25.072	33.746	0.006284	0.02271	0.022325	0.060715	0.00864	0.022007	0.007856	0	0	0.020562	0.11607	0.002059	0.444449	0.446508
CXQT-3	Y03	111.501	12.501	2007-09-04	03:00:00	2465	50	20.852	34.334	0	0.016473	0.038471	0.044705	0.002428	0.001961	0	0	0	0.003349	0.028744	0.004033	0.251748	0.255781
CXQT-3	Y03	111.501	12.501	2007-09-04	03:00:00	2465	75	17.824	34.552	0	0.004213	0.0089	0.007208	0	0	0.001793	0	0	0.001822	0.0044	0.00465	0.038827	0.043477
CXQT-3	Y03	111.501	12.501	2007-09-04	03:00:00	2465	100	16.652	34.559	0	0.000706	0.00304	0.000623	0	0	0	0	0	0.000547	0	0.000592	0.012527	0.013119
CXQT-3	Y03	111.501	12.501	2007-09-04	03:00:00	2465	150	14.792	34.552	0.000815	0.00054	0.006348	0.001619	0	0	0	0	0	0.000888	0	0.000877	0.019574	0.020451
CXQT-3	Y02	111.01	12.5	2007-09-04	07:20:00	2260	5	28.258	33.547	0.0037	0.004907	0.006952	0.025886	0.000928	0	0.004696	0	0	0.052783	0.014381	0.005966	0.219514	0.22548
CXQT-3	Y02	111.01	12.5	2007-09-04	07:20:00	2260	25	23.241	34.103	0.002385	0.026626	0.150761	0.062282	0.00619	0.014222	0.010352	0	0	0.012263	0.091508	0.001763	0.650799	0.652562
CXQT-3	Y02	111.01	12.5	2007-09-04	07:20:00	2260	50	18.878	34.449	0.001205	0.014736	0.029141	0.025629	0.001469	0	0.003858	0	0	0.003356	0.016095	0.005404	0.154543	0.159947
CXQT-3	Y02	111.01	12.5	2007-09-04	07:20:00	2260	75	16.262	34.552	0.001136	0.002839	0.010817	0.001741	0	0	0	0	0	0.001165	0.001384	0.000796	0.031527	0.032323
CXQT-3	Y02	111.01	12.5	2007-09-04	07:20:00	2260	100	15.222	34.559	0	0.000704	0.005723	0.000703	0.000168	0	0	0	0	0.000625	0	0	0.017294	0.017294
CXQT-3	Y02	111.01	12.5	2007-09-04	07:20:00	2260	150	14.123	34.537	0	0.000653	0.005565	0.000914	0.000196	0	0	0	0	0.000572	0.001385	0	0.016197	0.016197
CXQT-3	Y01	110.511	12.499	2007-09-04	11:40:00	2518	5	29.005	32.902	0.004873	0.005433	0.00684	0.019615	0.00066	0	0.003934	0	0	0.049906	0.010786	0.021462	0.166035	0.187497
CXQT-3	Y01	110.511	12.499	2007-09-04	11:40:00	2518	25	23.568	34.084	0.006061	0.018701	0.019232	0.051928	0.002102	0.004474	0.005362	0.011816	0	0.021848	0.034545	0	0.358628	0.358628
CXQT-3	Y01	110.511	12.499	2007-09-04	11:40:00	2518	50	18.948	34.468	0.001587	0.018237	0.027442	0.031668	0.000634	0	0	0.001793	0	0.004172	0.019576	0.012727	0.169613	0.18234
CXQT-3	Y01	110.511	12.499	2007-09-04	11:40:00	2518	75	17.544	34.548	0.000746	0.005993	0.017754	0.009574	0.00022	0	0.001229	0.001064	0	0.001794	0.007347	0.005639	0.073127	0.078766
CXQT-3	Y01	110.511	12.499	2007-09-04	11:40:00	2518	100	16.582	34.586	0	0.00077	0.002618	0.000764	0.000514	0	0	0.000161	0	0.000712	0.002138	0.000635	0.013147	0.013782
CXQT-3	Y01	110.511	12.499	2007-09-04	11:40:00	2518	150	15.115	34.563	0	0.00034	0.002004	0.000436	0.000185	0	0	0.000244	0	0.00039	0.000942	0	0.006977	0.006977
CXQT-3	Y00	110.014	12.502	2007-09-04	16:30:00	1790	5	29.233	33.825	0	0.002792	0.003305	0.011107	0.000255	0	0.001881	0	0	0.071743	0.002565	0.044662	0.066339	0.111001
CXQT-3	Y00	110.014	12.502	2007-09-04	16:30:00	1790	25	27.052	34.058	0.00413	0.013677	0.006681	0.029484	0.001107	0.001674	0.001924	0.000514	0	0.063514	0.027922	0.065393	0.14658	0.211973
CXQT-3	Y00	110.014	12.502	2007-09-04	16:30:00	1790	46	21.214	34.413	0.006372	0.053092	0.023855	0.067411	0.008576	0.026699	0.006804	0.002429	0	0.022393	0.142944	0.03647	0.392527	0.428997
CXQT-3	Y00	110.014	12.502	2007-09-04	16:30:00	1790	75	18.856	34.536	0.001603	0.031901	0.01312	0.04244	0.000782	0	0.001956	0.000366	0	0.011728	0.028623	0.05804	0.169815	0.227855
CXQT-3	Y00	110.014	12.502	2007-09-04	16:30:00	1790	100	17.556	34.569	0	0.007069	0.003879	0.015219	0	0	0.000707	0	0	0.001046	0.007926	0.004598	0.047681	0.052279
CXQT-3	Y00	110.014	12.502	2007-09-04	16:30:00	1790	150	15.682	34.572	0	0.000703	0.001521	0.000419	0.000387	0	0	0.000195	0	0.000449	0	0	0.005952	0.005952
CXQT-3	Y10	110.001	12.001	2007-09-04	21:30:00	1890	5	29.211	33.751	0.002742	0.001798	0.002546	0.006854	0	0	0.001793	0.000256	0	0.05014	0.005436	0.026151	0.052168	0.078319
CXQT-3	Y10	110.001	12.001	2007-09-04	21:30:00	1890	25	29.296	33.881	0.004432	0.003507	0.003546	0.011352	0	0	0.002584	0.000545	0	0.067504	0.007118	0.049013	0.077886	0.126899
CXQT-3	Y10	110.001	12.001	2007-09-04	21:30:00	1890	45	21.507	34.403	0.008502	0.066524	0.027473	0.08154	0.006209	0.011663	0.009979	0.003266	0	0.050981	0.104433	0.062715	0.393955	0.45667
CXQT-3	Y10	110.001	12.001	2007-09-04	21:30:00	1890	75	19.243	34.506	0.003238	0.035804	0.020089	0.038674	0	0	0.004309	0.001442	0	0.011729	0.016965	0.0585	0.198927	0.257427
CXQT-3	Y10	110.001	12.001	2007-09-04	21:30:00	1890	100	17.659	34.578	0	0.011427	0.005264	0.013435	0	0	0.001394	0.000311	0	0.000969	0.004646	0.007784	0.056133	0.063917
CXQT-3	Y10	110.001	12.001	2007-09-04	21:30:00	1890	150	15.312	34.572	0	0.001523	0.002043	0.00049	0	0	0.000341	0.000205	0	0	0	0	0.009051	0.009051
CXQT-3	Y11	110.512	11.997	2007-09-05	03:00:00	2499	5	28.703	33.571	0.005431	0.004743	0.006017	0.014941	0.00148	0.002481	0.005856	0.002307	0	0.063974	0.01373	0.038392	0.167362	0.205754
CXQT-3	Y11	110.512	11.997	2007-09-05	03:00:00	2499	25	23.381	33.967	0.0093	0.053714	0.057447	0.066395	0.005448	0.012094	0.009431	0.009407	0.002661	0.014187	0.083877	0.022968	0.459257	0.482225
CXQT-3	Y11	110.512	11.997	2007-09-05	03:00:00	2499	45	19.571	34.478	0.003065	0.027003	0.044369	0.04627	0	0	0.004817	0.006552	0	0.006388	0.031176	0.014085	0.284712	0.298797
CXQT-3	Y11	110.512	11.997	2007-09-05	03:00:00	2499	75	17.802	34.546	0	0.00758	0.009938	0.012291	0	0	0.001679	0.000929	0	0.004223	0.006132	0.007121	0.064621	0.071742
CXQT-3	Y11	110.512	11.997	2007-09-05	03:00:00	2499	100	17.037	34.568	0	0.003267	0.007096	0.003938	0.000511	0	0.001104	0	0	0.001161	0.008243	0.001808	0.03202	0.033828
CXQT-3	Y11	110.512	11.997	2007-09-05	03:00:00	2499	150	15.066	34.563	0	0	0.001541	0	0	0	0	0	0	0	0	0	0.005246	0.005246
CXQT-3	Y12	111.004	11.999	2007-09-05	06:30:00	2844	5	28.858	32.67	0.008071	0.008742	0.009997	0.031533	0.001368	0	0.005682	0.002429	0	0.050072	0	0.009173	0.286046	0.295219
CXQT-3	Y12	111.004	11.999	2007-09-05	06:30:00	2844	20	23.28	34.064	0.010109	0.055156	0.0796	0.118392	0.009846	0.023278	0.012641	0.017301	0	0.021674	0	0.020572	0.724466	0.745038
CXQT-3	Y12	111.004	11.999	2007-09-05	06:30:00	2844	50	18.723	34.477	0	0.01754	0.031904	0.032657	0.003803	0	0.004266	0.004795	0	0.004565	0.01579	0.012513	0.182702	0.195215
CXQT-3	Y12	111.004	11.999	2007-09-05	06:30:00	2844	75	17.598	34.545	0.002913	0.004579	0.007782	0.012289	0.000821	0	0.003582	0.001436	0	0.019484	0.005632	0.003089	0.118945	0.122034
CXQT-3	Y12	111.004	11.999	2007-09-05	06:30:00	2844	100	16.444	34.567	0	0.005034	0.009538	0.007223	0.00088	0	0.001429	0.001295	0	0.00194	0.00629	0.004082	0.045149	0.049231
CXQT-3	Y12	111.004	11.999	2007-09-05	06:30:00	2844	150	14.604	34.548	0	0.000697	0.003915	0.000265	0.000325	0	0.000637	0.000661	0	0.000442	0	0	0.010519	0.010519
CXQT-3	Y13	111.499	12.004	2007-09-05	11:40:00	3355	5	28.9	33.564	0.003622	0.00256	0.004907	0.015012	0.000636	0	0.003099	0	0	0.094124	0.014349	0.017724	0.124806	0.14253
CXQT-3	Y13	111.499	12.004	2007-09-05	11:40:00	3355	25	24.991	34.087	0.00576	0.008564	0.009771	0.030888	0.001621	0.003325	0.00797	0.005166	0	0.101643	0.023262	0.043181	0.330822	0.374003
CXQT-3	Y13	111.499	12.004	2007-09-05	11:40:00	3355	40	22.261	34.337	0.005302	0.025649	0.03974	0.032456	0.004592	0.0123	0.005619	0.003635	0	0.010979	0.05325	0.017959	0.264256	0.282215
CXQT-3	Y13	111.499	12.004	2007-09-05	11:40:00	3355	75	18.179	34.553	0	0.008024	0.004784	0.009693	0.000684	0	0.001141	0.000862	0	0.001715	0	0.008244	0.065736	0.07398
CXQT-3	Y13	111.499	12.004	2007-09-05	11:40:00	3355	100	17.041	34.577	0	0.002077	0.00772	0.001092	0.000605	0	0.000443	0.00103	0	0.067308	0	0.000476	0.03024	0.030716
CXQT-3	Y13	111.499	12.004	2007-09-05	11:40:00	3355	150	14.6	34.548	0	0.000548	0.005643	0.000452	0	0	0	0.000491	0	0.000374	0	0	0.01743	0.01743
CXQT-3	Y14	112.001	12.005	2007-09-05	15:30:00	4109	5	29.54	32.302	0.003416	0.002949	0.005115	0.010237	0	0	0.002715	0	0	0.07549	0.007947	0.035269	0.142203	0.177472
CXQT-3	Y14	112.001	12.005	2007-09-05	15:30:00	4109	25	29.036	33.135	0.002619	0.004549	0.004457	0.014892	0	0	0	0	0	0.072528	0.007459	0.055768	0.111221	0.166989
CXQT-3	Y14	112.001	12.005	2007-09-05	15:30:00	4109	61	27.006	33.674	0.006971	0.032565	0.011661	0.07021	0.005246	0.013322	0.007115	0.001762	0	0.075568	0.09241	0.187368	0.416384	0.603752
CXQT-3	Y14	112.001	12.005	2007-09-05	15:30:00	4109	75	24.637	34.042	0.003475	0.052339	0.016904	0.056269	0.005057	0.012797	0.004951	0.002419	0	0.033376	0.105061	0.113858	0.351322	0.46518
CXQT-3	Y14	112.001	12.005	2007-09-05	15:30:00	4109	100	19.872	34.44	0.000843	0.088657	0.020259	0.016047	0.001975	0.002283	0.002563	0.001432	0	0.004459	0.031069	0.026055	0.158508	0.184563
CXQT-3	Y14	112.001	12.005	2007-09-05	15:30:00	4109	150	16.035	34.565	0	0.000803	0.001249	0.000743	0	0	0	0.000195	0	0.000309	0.001811	0.000487	0.00783	0.008317
CXQT-3	Y16	113.008	11.984	2007-09-05	23:00:00	4294	5	29.499	32.317	0.002462	0.002807	0.006527	0.011802	0	0	0.003946	0	0	0.064165	0.00571	0.024176	0.093444	0.11762
CXQT-3	Y16	113.008	11.984	2007-09-05	23:00:00	4294	25	29.103	33.253	0.003642	0.003778	0.003418	0.016409	0	0	0.001805	0	0	0.044965	0.009355	0.053242	0.105523	0.158765
CXQT-3	Y16	113.008	11.984	2007-09-05	23:00:00	4294	50	28.887	33.421	0.004966	0.007148	0.00365	0.030248	0.000616	0	0.002873	0	0	0.052672	0.016195	0.132829	0.187378	0.320207
CXQT-3	Y16	113.008	11.984	2007-09-05	23:00:00	4294	80	26.05	33.863	0.003707	0.029877	0.011392	0.039378	0.0033	0.006938	0.003544	0.001801	0	0.019064	0.060981	0.053263	0.214642	0.267905
CXQT-3	Y16	113.008	11.984	2007-09-05	23:00:00	4294	100	22.977	34.085	0.00229	0.046985	0.014625	0.040854	0.003146	0.005813	0.030575	0.000897	0	0.018638	0.058781	0.071415	0.238858	0.310273
CXQT-3	Y16	113.008	11.984	2007-09-05	23:00:00	4294	150	17.513	34.57	0	0.008922	0.002845	0.014521	0	0	0.001457	0	0	0.002549	0	0.00796	0.048097	0.056057
CXQT-3	Y26	113.008	11.499	2007-09-06	03:00:00	4265	5	29.499	32.317	0	0.001142	0.001746	0.004146	0	0	0.000919	0.000319	0	0.022465	0.002588	0.012907	0.031195	0.044102
CXQT-3	Y26	113.008	11.499	2007-09-06	03:00:00	4265	25	29.103	33.253	0.002354	0.002433	0.002985	0.010026	0	0	0.001378	0.000319	0	0.034018	0.005035	0.03142	0.051076	0.082496
CXQT-3	Y26	113.008	11.499	2007-09-06	03:00:00	4265	50	28.887	33.421	0.002244	0.003547	0.002981	0.015813	0	0	0.001285	0	0	0.034738	0.008909	0.057582	0.074325	0.131907
CXQT-3	Y26	113.008	11.499	2007-09-06	03:00:00	4265	80	26.05	33.863	0.004552	0.049247	0.019202	0.081898	0.004601	0.010674	0.002989	0.002849	0	0.033727	0.093839	0.117024	0.375228	0.492252
CXQT-3	Y26	113.008	11.499	2007-09-06	03:00:00	4265	100	22.977	34.085	0.001816	0.028356	0.008967	0.035215	0.001722	0.003361	0.00104	0.000863	0	0.010893	0.026204	0.041982	0.147184	0.189166
CXQT-3	Y26	113.008	11.499	2007-09-06	03:00:00	4265	150	17.513	34.57	0	0.009617	0.00228	0.011666	0	0	0.000344	0	0	0.001867	0.008044	0.013333	0.038142	0.051475
CXQT-3	Y24	112.004	11.501	2007-09-06	10:10:00	4111	5	29.402	32.483	0.002196	0.001647	0.00302	0.006172	0	0	0.001264	0	0	0.030583	0.003426	0.02077	0.063067	0.083837
CXQT-3	Y24	112.004	11.501	2007-09-06	10:10:00	4111	25	29.033	33.151	0.001819	0.002488	0.002546	0.009049	0	0	0.001265	0	0	0.033051	0.003598	0.028561	0.048209	0.07677
CXQT-3	Y24	112.004	11.501	2007-09-06	10:10:00	4111	50	28.784	33.488	0.002515	0.00542	0.003218	0.01962	0.000657	0	0.001672	0.000258	0	0.03775	0.013778	0.078151	0.090198	0.168349
CXQT-3	Y24	112.004	11.501	2007-09-06	10:10:00	4111	75	26.337	33.711	0.001822	0.025971	0.011082	0.037495	0.001462	0.003971	0.001108	0.001471	0	0.01679	0.044617	0.05002	0.158773	0.208793
CXQT-3	Y24	112.004	11.501	2007-09-06	10:10:00	4111	100	22.251	34.281	0.000469	0.016426	0.00567	0.017456	0.00065	0.001128	0	0	0	0.004207	0.018207	0.025514	0.073797	0.099311
CXQT-3	Y24	112.004	11.501	2007-09-06	10:10:00	4111	150	16.878	34.562	0	0.002202	0.001461	0.004178	0	0	0	0	0	0.000364	0.001699	0.001489	0.012258	0.013747
CXQT-3	Y23	111.5	11.501	2007-09-06	14:00:00	3979	5	29.51	32.514	0	0.002477	0.006396	0.010642	0.000573	0	0.00255	0	0	0.046452	0.007161	0.017114	0.098733	0.115847
CXQT-3	Y23	111.5	11.501	2007-09-06	14:00:00	3979	25	28.651	33.521	0.002958	0.004753	0.003779	0.016206	0.000354	0	0.001224	0	0	0.049919	0.007525	0.033838	0.113291	0.147129
CXQT-3	Y23	111.5	11.501	2007-09-06	14:00:00	3979	55	22.337	33.687	0.006818	0.070152	0.040909	0.111657	0.010944	0.030977	0.0102	0.007916	0	0.052629	0.186305	0.153191	0.667581	0.820772
CXQT-3	Y23	111.5	11.501	2007-09-06	14:00:00	3979	75	19.895	34.463	0.001755	0.015848	0.017797	0.01715	0.002033	0.005447	0.001228	0.001727	0	0.006321	0.034092	0.015588	0.135598	0.151186
CXQT-3	Y23	111.5	11.501	2007-09-06	14:00:00	3979	100	18.348	34.528	0	0.018485	0.014063	0.014207	0.000663	0.001194	0	0.00024	0	0.004233	0.019668	0.022504	0.09494	0.117444
CXQT-3	Y23	111.5	11.501	2007-09-06	14:00:00	3979	150	15.738	34.571	0	0.001402	0.008345	0.000739	0	0	0	0.000336	0	0.000568	0	0	0.023194	0.023194
CXQT-3	Y22	111.001	11.5	2007-09-06	20:20:00	2500	5	29.022	33.517	0.0022	0.003957	0.00591	0.023145	0.000819	0.00159	0	0.001027	0	0.021496	0.011391	0.002729	0.12777	0.130499
CXQT-3	Y22	111.001	11.5	2007-09-06	20:20:00	2500	25	28.651	33.521	0.001828	0.003076	0.006958	0.02055	0.000647	0	0.003924	0.000303	0	0.062473	0.012287	0.008137	0.159597	0.167734
CXQT-3	Y22	111.001	11.5	2007-09-06	20:20:00	2500	35	25.111	33.796	0.005788	0.01999	0.012618	0.035814	0.014605	0.055292	0.008067	0.005838	0	0.013574	0.190362	0.002086	0.461968	0.464054
CXQT-3	Y22	111.001	11.5	2007-09-06	20:20:00	2500	45	24.132	33.953	0.004221	0.021306	0.009838	0.026926	0.009119	0.042635	0.005384	0.004895	0	0.009316	0.155455	0.002234	0.362828	0.365062
CXQT-3	Y22	111.001	11.5	2007-09-06	20:20:00	2500	75	19.895	34.463	0	0.019846	0.017418	0.025015	0.000538	0	0	0.003032	0	0.007587	0.032602	0.042124	0.148633	0.190757
CXQT-3	Y22	111.001	11.5	2007-09-06	20:20:00	2500	100	17.842	34.568	0	0.005146	0.007375	0.009588	0.000374	0	0.0006	0.000219	0	0.001192	0.004015	0.004438	0.037559	0.041997
CXQT-3	Y22	111.001	11.5	2007-09-06	20:20:00	2500	150	15.586	34.566	0	0.000569	0	0	0	0	0	0	0	0	0	0	0.001587	0.001587
CXQT-3	Y20	110	11.498	2007-09-07	02:00:00	890	5	28.357	33.88	0.00191	0.002159	0.003705	0.006709	0	0	0.001875	0	0	0.033784	0.004189	0.035843	0.057383	0.093226
CXQT-3	Y20	110	11.498	2007-09-07	02:00:00	890	25	28.095	33.89	0.00247	0.003017	0.003779	0.009803	0	0	0.001317	0	0	0.027964	0.004546	0.034459	0.059751	0.09421
CXQT-3	Y20	110	11.498	2007-09-07	02:00:00	890	50	21.745	34.398	0.005979	0.03326	0.042535	0.055244	0.00162	0.004553	0.002615	0.001555	0	0.020107	0.032691	0.027341	0.209834	0.237175
CXQT-3	Y20	110	11.498	2007-09-07	02:00:00	890	75	19.592	34.809	0.000803	0.013384	0.011294	0.016005	0.000277	0	0	0	0	0.004302	0.010215	0.020101	0.083162	0.103263
CXQT-3	Y20	110	11.498	2007-09-07	02:00:00	890	100	18.018	34.562	0	0.008204	0.004601	0.014513	0	0	0	0	0	0.001242	0.009715	0.00768	0.048329	0.056009
CXQT-3	Y20	110	11.498	2007-09-07	02:00:00	890	150	16.103	34.581	0	0.001483	0.002177	0.001046	0	0	0.00081	0.000303	0	0.000576	0.002383	0	0.009748	0.009748
CXQT-3	Y32	111.012	11.002	2007-09-08	00:20:00	2786	5	29.535	31.727	0	0.003301	0.005759	0.010983	0.000449	0	0.002312	0	0	0.057119	0.005724	0.031087	0.082049	0.113136
CXQT-3	Y32	111.012	11.002	2007-09-08	00:20:00	2786	25	29.005	32.897	0.0052	0.004677	0.005204	0.014633	0.000517	0	0.001383	0	0	0.066223	0.007233	0.056058	0.106525	0.162583
CXQT-3	Y32	111.012	11.002	2007-09-08	00:20:00	2786	50	28.951	33.38	0.006572	0.009457	0.006647	0.036585	0.001303	0	0.002567	0.000362	0	0.060595	0.021533	0.085023	0.202763	0.287786
CXQT-3	Y32	111.012	11.002	2007-09-08	00:20:00	2786	70	27.341	33.742	0.007259	0.07884	0.032838	0.109221	0.008791	0.017624	0.003703	0.007007	0	0.038649	0.135447	0.149873	0.593274	0.743147
CXQT-3	Y32	111.012	11.002	2007-09-08	00:20:00	2786	100	20.089	34.45	0.003321	0.03326	0.036801	0.041475	0.002073	0.003158	0.000386	0.005211	0	0.011469	0.029832	0.056638	0.253156	0.309794
CXQT-3	Y32	111.012	11.002	2007-09-08	00:20:00	2786	150	17.114	34.556	0	0.001446	0.003202	0.001892	0	0	0	0	0	0.000616	0.000918	0.000787	0.013363	0.01415
CXQT-3	Y33	111.505	11.001	2007-09-08	03:46:00	3900	5	29.591	32.12	0.002167	0.002428	0.002904	0.008212	0.000339	0	0.001699	0	0	0.047079	0.004315	0.022278	0.053146	0.075424
CXQT-3	Y33	111.506	11.002	2007-09-08	03:46:00	3900	25	29.069	33.213	0.002247	0.003369	0.002848	0.013406	0.000279	0	0.000695	0	0	0.05036	0.005752	0.048269	0.069026	0.117295
CXQT-3	Y33	111.506	11.002	2007-09-08	03:46:00	3900	50	28.718	33.244	0.002187	0.004304	0.003093	0.015543	0.000386	0	0.000269	0	0	0.04914	0.006879	0.05345	0.066785	0.120235
CXQT-3	Y33	111.506	11.002	2007-09-08	03:46:00	3900	75	28.166	33.402	0.002855	0.012269	0.004701	0.034096	0.000702	0.000863	0	0	0	0.035445	0.016006	0.112065	0.161696	0.273761
CXQT-3	Y33	111.506	11.002	2007-09-08	03:46:00	3900	85	27.676	33.623	0.005173	0.051027	0.015299	0.082786	0.004508	0.006836	0	0.004936	0	0.042817	0.072047	0.159691	0.368142	0.527833
CXQT-3	Y33	111.506	11.002	2007-09-08	03:46:00	3900	100	23.884	34.138	0.002108	0.036767	0.01159	0.039592	0.002699	0.004209	0	0.000973	0	0.016795	0.039183	0.061789	0.169469	0.231258
CXQT-3	Y33	111.506	11.002	2007-09-08	03:46:00	3900	150	23.884	34.138	0	0.010068	0.00875	0.013839	0.000216	0	0	0	0	0.002116	0.006187	0.012087	0.059763	0.07185
CXQT-3	Y34	112.002	10.999	2007-09-08	07:06:00	4050	5	29.696	33.612	0.00202	0.001978	0.003143	0.007314	0.000296	0	0.001408	0	0	0.031003	0.003181	0.018862	0.048877	0.067739
CXQT-3	Y34	112.002	10.999	2007-09-08	07:06:00	4050	25	28.974	33.215	0.002169	0.002732	0.00231	0.0121	0.000313	0	0	0	0	0.039004	0.003742	0.036024	0.060856	0.09688
CXQT-3	Y34	112.002	10.999	2007-09-08	07:06:00	4050	50	28.722	33.264	0.002687	0.006755	0.004462	0.024672	0.000555	0	0	0	0	0.05651	0.010106	0.090533	0.110514	0.201047
CXQT-3	Y34	112.002	10.999	2007-09-08	07:06:00	4050	75	28.407	33.352	0.002144	0.008744	0.003589	0.027457	0.000688	0	0	0	0	0.037949	0.00944	0.090884	0.10349	0.194374
CXQT-3	Y34	112.002	10.999	2007-09-08	07:06:00	4050	85	26.196	33.74	0.003072	0.047784	0.015953	0.059131	0.00347	0.006505	0	0.001614	0	0.028035	0.045908	0.113426	0.285464	0.39889
CXQT-3	Y34	112.002	10.999	2007-09-08	07:06:00	4050	100	24.642	34.057	0.001396	0.030292	0.007729	0.030748	0.001724	0.002591	0	0	0	0.010672	0.028259	0.056259	0.144279	0.200538
CXQT-3	Y34	112.002	10.999	2007-09-08	07:06:00	4050	150	18.482	34.53	0	0.008241	0.002179	0.010256	0	0	0	0	0	0.001626	0.009463	0.011608	0.042227	0.053835
CXQT-3	Y36	113.001	10.996	2007-09-08	14:30:00	4230	5	29.719	32.31	0.002073	0.001446	0.002887	0.006456	0.000277	0	0.001954	0	0	0.044023	0	0.017393	0.061043	0.078436
CXQT-3	Y36	113.001	10.996	2007-09-08	14:30:00	4230	25	29.709	33.116	0.001897	0.002011	0.003215	0.008384	0.000205	0	0.001326	0	0	0.046551	0.003854	0.03339	0.066198	0.099588
CXQT-3	Y36	113.001	10.996	2007-09-08	14:30:00	4230	50	28.732	33.306	0.002045	0.003988	0.002749	0.014482	0.000267	0	0.001042	0	0	0.036908	0.006364	0.044732	0.066644	0.111376
CXQT-3	Y36	113.001	10.996	2007-09-08	14:30:00	4230	75	27.736	33.528	0.00423	0.040055	0.014989	0.094136	0.004421	0.009024	0.000919	0.002472	0	0.050092	0.090044	0.17381	0.377249	0.551059
CXQT-3	Y36	113.001	10.996	2007-09-08	14:30:00	4230	100	23.375	34.229	0.000612	0.018987	0.006161	0.018522	0.000992	0.002684	0.000548	0.000604	0	0.010987	0.026086	0.049753	0.113598	0.163351
CXQT-3	Y36	113.001	10.996	2007-09-08	14:30:00	4230	150	18.699	34.537	0	0.010853	0.00319	0.013071	0.000279	0	0	0	0	0.002425	0.010207	0.017779	0.045772	0.063551

## Sheet: Note
The pigments concentration for each sampling layer at every station. The unit is mg m-3 and following the abbreviation below:
Peri --- Peridinin
But-fuco --- 19’-butanoyloxyfucoxanthin
Fuco --- Fucoxanthin
Hex-fuco --- 19’-hexanoyloxyfucoxanthin
Neo --- Neoxanthin
Pras --- Prasinoxanthin
Viol --- Violaxanthin
Allo --- Alloxanthin
Lute --- Lutein
Zea --- Zeaxanthin
Chl b --- Chlorophyll b
Dv-Chl a --- Dinivyl chlorophyll a
Chl a --- Chlorophyll a
TChl a --- total Chlorophyll a (TChl a=Dv-Chl a+Chl a)
