# Supplementary material for: Physical-Biological Coupling in the Western South China Sea: The Response of Phytoplankton Community to a Mesoscale Cyclonic Eddy
Source: PLoS One. 2016 Apr 18;11(4):e0153735. doi: 10.1371/journal.pone.0153735 (PMC4835056; doi:10.1371/journal.pone.0153735)
Supplement: S2 Datasets — (XLSX) [file pone.0153735.s002.xlsx]

## Sheet: Datasets02
Cruise	Station	Longitude	Latitude	Day	Time	Bot. Depth [m]	Depth [m]	Temperature [°C]	Salinity	Dinoflagellates	Diatoms	Haptophytes_8	Haptophytes_6	Chlorophytes	Cryptophytes	Prochlorococcus	Synechococcus	Prasinophytes
CXQT-3	Y90	110.002	12.997	2007-09-02	05:30:00	1990	5	29.052	33.719	0.01	0	6.06	3.3	0	0.66	10.09	79.88	0
CXQT-3	Y90	110.002	12.997	2007-09-02	05:30:00	1990	25	26.826	34.031	2.97	0	12.13	5.16	2.39	1.04	29.48	44.32	2.5
CXQT-3	Y90	110.002	12.997	2007-09-02	05:30:00	1990	48	21.338	34.392	2.4	4.44	60.79	0.52	0	0	11.81	1.31	18.73
CXQT-3	Y90	110.002	12.997	2007-09-02	05:30:00	1990	75	19.381	34.501	1.67	7.25	56.53	3.52	0.46	0	16.22	7.16	7.19
CXQT-3	Y90	110.002	12.997	2007-09-02	05:30:00	1990	100	18.219	34.553	0	3.77	55.37	16.36	0.28	0	20.57	0	3.66
CXQT-3	Y90	110.002	12.997	2007-09-02	05:30:00	1990	150	16.145	34.48	0	36.2	52.91	4.86	0	0	0	6.03	0
CXQT-3	Y92	111	13.001	2007-09-02	14:20:00	2736	5	28.26	33.28	1.81	0	25.27	7.41	0.94	4.92	4.08	38.9	16.68
CXQT-3	Y92	111	13.001	2007-09-02	14:20:00	2736	30	25.963	33.579	0.72	4.02	19.38	8.45	1.55	0.53	3.01	41.17	21.17
CXQT-3	Y92	111	13.001	2007-09-02	14:20:00	2736	50	21.814	34.168	0	16.15	56.32	0	0	0	15.33	0	12.2
CXQT-3	Y92	111	13.001	2007-09-02	14:20:00	2736	75	18.233	34.538	0	20.92	55.26	6.83	0	0	13.23	3.63	0.13
CXQT-3	Y92	111	13.001	2007-09-02	14:20:00	2736	100	16.863	34.57	0	17.15	49	8.64	0.61	0	18.57	0.94	5.1
CXQT-3	Y92	111	13.001	2007-09-02	14:20:00	2736	150	15.068	34.562	0	29.02	33.7	15.69	0.04	0.03	0	21.52	0.01
CXQT-3	Y93	111.495	12.996	2007-09-02	19:40:00	2530	5	28.919	32.737	2.39	0	13.45	4.16	0.41	0	6.75	72.84	0
CXQT-3	Y93	111.495	12.996	2007-09-02	19:40:00	2530	25	26.657	33.344	1.39	1.86	28.69	3.32	2.16	0.84	4.61	27.14	29.99
CXQT-3	Y93	111.495	12.996	2007-09-02	19:40:00	2530	50	21.243	34.228	0	7.91	62.05	0	0	0	16.67	0	13.37
CXQT-3	Y93	111.495	12.996	2007-09-02	19:40:00	2530	75	18.305	34.509	0	17.67	59.99	3.56	0.92	0	13.16	1.51	3.19
CXQT-3	Y93	111.495	12.996	2007-09-02	19:40:00	2530	100	17.163	34.551	0.01	23.5	51.73	7.81	1.85	0.11	10.69	1.4	2.89
CXQT-3	Y93	111.495	12.996	2007-09-02	19:40:00	2530	150	15.452	34.56	0	44.73	20.96	3.26	3.78	0	0	27.26	0
CXQT-3	Y94	111.999	13.002	2007-09-02	23:00:00	3340	5	29.144	32.856	2.01	0	10.17	5.33	0	1.25	9.4	71.84	0
CXQT-3	Y94	111.999	13.002	2007-09-02	23:00:00	3340	25	28.793	33.185	2.76	0.36	12.66	9.37	1.54	1.02	19.33	51.64	1.32
CXQT-3	Y94	111.999	13.002	2007-09-02	23:00:00	3340	55	26.569	33.775	1.07	1.62	50.73	6.24	0	0	17.82	8.65	13.88
CXQT-3	Y94	111.999	13.002	2007-09-02	23:00:00	3340	75	22.066	34.339	1.03	1.52	63.64	4.06	0	0	19.73	4.62	5.41
CXQT-3	Y94	111.999	13.002	2007-09-02	23:00:00	3340	100	1.946	34.476	0	0.78	61.11	13.05	0	0	23.9	0.24	0.92
CXQT-3	Y94	111.999	13.002	2007-09-02	23:00:00	3340	150	17.067	34.578	0	9.59	45.7	27.19	0.37	0	14.69	0.1	2.37
CXQT-3	Y96	113	13.001	2007-09-03	08:00:00	4100	5	28.092	33.509	1.9	0	6.6	6.55	0	0	12.16	72.78	0
CXQT-3	Y96	113	13.001	2007-09-03	08:00:00	4100	25	28.094	33.509	2.16	0	6.89	6.14	1.44	0.13	27.09	55.8	0.36
CXQT-3	Y96	113	13.001	2007-09-03	08:00:00	4100	50	27.843	33.659	1.88	0	54.74	2.19	0.44	0.4	32.42	3.52	4.41
CXQT-3	Y96	113	13.001	2007-09-03	08:00:00	4100	75	25.087	34.144	1.31	0	51.32	4.38	0	0	21.23	9.42	12.33
CXQT-3	Y96	113	13.001	2007-09-03	08:00:00	4100	100	22.131	34.362	0.65	0.21	61.05	7.89	0.01	0	26.05	0.95	3.19
CXQT-3	Y96	113	13.001	2007-09-03	08:00:00	4100	150	18.362	34.554	0	2.85	54.31	17.61	1.52	0	20.71	0	3.01
CXQT-3	Y06	113.003	12.5	2007-09-03	13:30:00	4276	5	29.493	32.594	1.83	0	7.6	5.23	0	0	3.07	82.27	0
CXQT-3	Y06	113.003	12.5	2007-09-03	13:30:00	4276	25	28.767	33.064	1.56	0	9.38	8.43	1.47	0.24	21.27	57.11	0.54
CXQT-3	Y06	113.003	12.5	2007-09-03	13:30:00	4276	50	27.992	34.448	1.48	0	51.03	5.07	0.88	0.99	30.1	10.44	0
CXQT-3	Y06	113.003	12.5	2007-09-03	13:30:00	4276	80	24.916	34.226	1.2	2.17	52.27	8.3	0	0	17.2	2.65	16.22
CXQT-3	Y06	113.003	12.5	2007-09-03	13:30:00	4276	100	21.515	34.369	0.69	0.93	61.18	8.62	0	0	23.72	1.03	3.82
CXQT-3	Y06	113.003	12.5	2007-09-03	13:30:00	4276	150	17.667	34.572	0.06	4.71	59.55	21.06	0	0.45	6.27	7.9	0
CXQT-3	Y04	112.01	12.512	2007-09-03	22:45:00	3996	5	28.911	33.039	1.73	0	7.5	3.97	0	0.97	10.52	75.31	0
CXQT-3	Y04	112.01	12.512	2007-09-03	22:45:00	3996	25	28.149	33.575	1.88	3.64	7.31	8.02	2.06	0.68	20.34	53.21	2.85
CXQT-3	Y04	112.01	12.512	2007-09-03	22:45:00	3996	50	25.98	34.045	1.96	4.25	56.18	7.88	1.33	0.96	12.41	3.67	11.36
CXQT-3	Y04	112.01	12.512	2007-09-03	22:45:00	3996	75	21.097	34.437	2.98	34.95	46.46	3.76	0.7	0.31	4.61	3.04	3.18
CXQT-3	Y04	112.01	12.512	2007-09-03	22:45:00	3996	100	17.268	34.559	0	5.76	55.24	23.9	0	0	14.3	0.77	0.03
CXQT-3	Y04	112.01	12.512	2007-09-03	22:45:00	3996	150	15.635	34.571	0.07	53.14	28.12	1.56	0.71	0.59	0	15.6	0.2
CXQT-3	Y03	111.501	12.501	2007-09-04	03:00:00	2465	5	28.379	33.244	1.75	0	11.02	7.93	3.66	1.91	8.34	61.57	3.82
CXQT-3	Y03	111.501	12.501	2007-09-04	03:00:00	2465	27	25.072	33.746	1.82	1.88	17.33	7.5	2.9	1.3	4.06	35.07	28.14
CXQT-3	Y03	111.501	12.501	2007-09-04	03:00:00	2465	50	20.852	34.334	0.05	17.28	61.19	7.59	1.12	0.39	3.33	0.53	8.51
CXQT-3	Y03	111.501	12.501	2007-09-04	03:00:00	2465	75	17.824	34.552	0	22.58	46.83	7.54	4.23	0	10.57	5.24	3.01
CXQT-3	Y03	111.501	12.501	2007-09-04	03:00:00	2465	100	16.652	34.559	0.1	33.36	55.1	1.91	0.66	0.82	4.2	3.85	0
CXQT-3	Y03	111.501	12.501	2007-09-04	03:00:00	2465	150	14.792	34.552	5.14	46.32	22.79	8.86	0.59	0.97	1.88	13.46	0
CXQT-3	Y02	111.01	12.5	2007-09-04	07:20:00	2260	5	28.258	33.547	2.09	0	9.99	8.35	3.48	1.04	6.91	65.11	3.02
CXQT-3	Y02	111.01	12.5	2007-09-04	07:20:00	2260	25	23.241	34.103	0.6	30.04	14.51	4.99	3.41	1.19	2.23	28.28	14.75
CXQT-3	Y02	111.01	12.5	2007-09-04	07:20:00	2260	50	18.878	34.449	0.85	19.46	63.24	3.82	3.25	0	4.09	0.58	4.71
CXQT-3	Y02	111.01	12.5	2007-09-04	07:20:00	2260	75	16.262	34.552	4.2	44.34	39.94	0	0	0	3.6	6.91	1
CXQT-3	Y02	111.01	12.5	2007-09-04	07:20:00	2260	100	15.222	34.559	0.07	49.46	40.77	1.9	1.46	0.61	0	3.61	2.11
CXQT-3	Y02	111.01	12.5	2007-09-04	07:20:00	2260	150	14.123	34.537	0.07	49.66	22.43	5.47	2.58	0.57	5.69	7.8	5.73
CXQT-3	Y01	110.511	12.499	2007-09-04	11:40:00	2518	5	29.005	32.902	3.14	0	11.55	5.94	2.48	1.04	9.3	66.13	0.42
CXQT-3	Y01	110.511	12.499	2007-09-04	11:40:00	2518	25	23.568	34.084	2.34	1.73	19.59	8.82	3.58	12.97	1.36	39.42	10.19
CXQT-3	Y01	110.511	12.499	2007-09-04	11:40:00	2518	50	18.948	34.468	0.97	14.25	67.29	4.15	0	2.73	7.84	0	2.76
CXQT-3	Y01	110.511	12.499	2007-09-04	11:40:00	2518	75	17.544	34.548	1.13	27.63	44.65	5	2.34	4.53	8.96	2.48	3.29
CXQT-3	Y01	110.511	12.499	2007-09-04	11:40:00	2518	100	16.582	34.586	0.05	24.02	40.75	2.58	3.66	4.33	9.14	3.62	11.85
CXQT-3	Y01	110.511	12.499	2007-09-04	11:40:00	2518	150	15.115	34.563	0	38.88	16.12	4.77	3.25	11.26	8.11	8.6	9.01
CXQT-3	Y00	110.014	12.502	2007-09-04	16:30:00	1790	5	29.233	33.825	2.5	0	6.89	4.41	0	0	6.65	79.54	0
CXQT-3	Y00	110.014	12.502	2007-09-04	16:30:00	1790	25	27.052	34.058	1.93	0	16.74	4.81	1.64	1.07	24.89	43.95	4.98
CXQT-3	Y00	110.014	12.502	2007-09-04	16:30:00	1790	46	21.214	34.413	1.38	0	59.89	0.92	0	0.58	6.95	1.6	28.69
CXQT-3	Y00	110.014	12.502	2007-09-04	16:30:00	1790	75	18.856	34.536	0.73	0.91	65.61	5.74	0.94	0.36	22.18	2.92	0.6
CXQT-3	Y00	110.014	12.502	2007-09-04	16:30:00	1790	100	17.556	34.569	0	4.22	56.27	20.61	1.58	0	13.27	0.12	3.93
CXQT-3	Y00	110.014	12.502	2007-09-04	16:30:00	1790	150	15.682	34.572	0	32.54	31.95	3.36	2.93	10.06	0	15.1	4.05
CXQT-3	Y10	110.001	12.001	2007-09-04	21:30:00	1890	5	29.211	33.751	3.56	0	8.42	4.16	0	0	14.2	69.65	0
CXQT-3	Y10	110.001	12.001	2007-09-04	21:30:00	1890	25	29.296	33.881	3.05	0	6.52	3.56	0.56	0.55	27.05	58.71	0
CXQT-3	Y10	110.001	12.001	2007-09-04	21:30:00	1890	45	21.507	34.403	1.71	0	67.1	0.92	0	0.74	11.43	4.61	13.5
CXQT-3	Y10	110.001	12.001	2007-09-04	21:30:00	1890	75	19.243	34.506	1.38	3.83	67.55	2.95	0.97	1.56	18.36	3.41	0
CXQT-3	Y10	110.001	12.001	2007-09-04	21:30:00	1890	100	17.659	34.578	0	4.25	69.1	12.35	1.61	1.08	10.92	0	0.69
CXQT-3	Y10	110.001	12.001	2007-09-04	21:30:00	1890	150	15.312	34.572	0	28.54	59.06	1.3	3.47	7.62	0	0	0
CXQT-3	Y11	110.512	11.997	2007-09-05	03:00:00	2499	5	28.703	33.571	2.88	0	8.8	3.43	1.62	3.27	8.63	68.35	3.01
CXQT-3	Y11	110.512	11.997	2007-09-05	03:00:00	2499	25	23.381	33.967	2.32	1.46	35.98	0	5.83	7.22	6.45	25.52	15.22
CXQT-3	Y11	110.512	11.997	2007-09-05	03:00:00	2499	45	19.571	34.478	1.19	14.92	62.54	3.57	1.57	6.86	5.91	0.19	3.26
CXQT-3	Y11	110.512	11.997	2007-09-05	03:00:00	2499	75	17.802	34.546	0	14.05	50.4	7.85	2.3	3.86	10.19	9.37	1.98
CXQT-3	Y11	110.512	11.997	2007-09-05	03:00:00	2499	100	17.037	34.568	0	23.24	39.78	6.38	4.81	0	13.62	1.16	10.99
CXQT-3	Y11	110.512	11.997	2007-09-05	03:00:00	2499	150	15.066	34.563	0.27	53.65	29.51	2.89	2.67	2.21	0	8.05	0.75
CXQT-3	Y12	111.004	11.999	2007-09-05	06:30:00	2844	5	28.858	32.67	3.73	0	13.4	7.25	2.43	3.28	0	69.92	0
CXQT-3	Y12	111.004	11.999	2007-09-05	06:30:00	2844	20	23.28	34.064	1.9	6.07	27.65	7.14	1.18	9.49	0	32.88	13.68
CXQT-3	Y12	111.004	11.999	2007-09-05	06:30:00	2844	50	18.723	34.477	0	16.84	56.41	5.2	3.46	7.35	6.13	0.14	4.47
CXQT-3	Y12	111.004	11.999	2007-09-05	06:30:00	2844	75	17.598	34.545	3.2	5.83	49.47	8.05	5.18	5.16	3.72	14.77	4.63
CXQT-3	Y12	111.004	11.999	2007-09-05	06:30:00	2844	100	16.444	34.567	0	21.28	41.83	6.01	4.02	7.54	8.64	4.68	6.01
CXQT-3	Y12	111.004	11.999	2007-09-05	06:30:00	2844	150	14.604	34.548	0	49.9	14.34	0.21	6.87	19.59	0	7.2	1.88
CXQT-3	Y13	111.499	12.004	2007-09-05	11:40:00	3355	5	28.9	33.564	2.26	0	6.89	5.17	1.24	0	12.95	70.75	0.74
CXQT-3	Y13	111.499	12.004	2007-09-05	11:40:00	3355	25	24.991	34.087	1.86	0.7	7.78	5.23	2.55	4.81	10.81	60.75	5.51
CXQT-3	Y13	111.499	12.004	2007-09-05	11:40:00	3355	40	22.261	34.337	2.01	12.85	53.5	0.08	0	3.35	5.02	1.58	21.61
CXQT-3	Y13	111.499	12.004	2007-09-05	11:40:00	3355	75	18.179	34.553	0.04	3.37	73.54	3.25	2.86	4.57	8.68	3.69	0
CXQT-3	Y13	111.499	12.004	2007-09-05	11:40:00	3355	100	17.041	34.577	0	13.52	0	0	0	1.5	0	84.98	0
CXQT-3	Y13	111.499	12.004	2007-09-05	11:40:00	3355	150	14.6	34.548	0.1	51.81	23.56	3.17	0.98	11.34	0	8.75	0.27
CXQT-3	Y14	112.001	12.005	2007-09-05	15:30:00	4109	5	29.54	32.302	2.05	0	7.32	2.43	0	0	9.08	79.12	0
CXQT-3	Y14	112.001	12.005	2007-09-05	15:30:00	4109	25	29.036	33.135	1.54	0	7.48	4.25	0	0	25.52	61.21	0
CXQT-3	Y14	112.001	12.005	2007-09-05	15:30:00	4109	61	27.006	33.674	1.31	0	38.79	5.17	0.82	1.55	24.56	19.19	8.61
CXQT-3	Y14	112.001	12.005	2007-09-05	15:30:00	4109	75	24.637	34.042	0.79	0	53.45	2.1	0	1.58	20.95	7.73	13.4
CXQT-3	Y14	112.001	12.005	2007-09-05	15:30:00	4109	100	19.872	34.44	0.06	2.23	82.79	0	0	0	9.48	0.11	5.33
CXQT-3	Y14	112.001	12.005	2007-09-05	15:30:00	4109	150	16.035	34.565	0.02	17.71	36.98	6.61	2.23	7.77	20.79	0	7.9
CXQT-3	Y16	113.008	11.984	2007-09-05	23:00:00	4294	5	29.499	32.317	1.94	0	11.09	3.7	0.75	0	8.34	74.18	0
CXQT-3	Y16	113.008	11.984	2007-09-05	23:00:00	4294	25	29.103	33.253	2.49	1.22	7.22	6.71	2.1	0.81	26.99	51.75	0.7
CXQT-3	Y16	113.008	11.984	2007-09-05	23:00:00	4294	50	28.887	33.421	1.89	0	49.08	1.88	2.54	1.65	39.15	3.81	0
CXQT-3	Y16	113.008	11.984	2007-09-05	23:00:00	4294	80	26.05	33.863	1.46	0.43	51.54	8.04	0.2	2.07	19	3.36	13.9
CXQT-3	Y16	113.008	11.984	2007-09-05	23:00:00	4294	100	22.977	34.085	0.72	0.2	54.98	5.38	7.49	0.59	15.77	2.58	12.3
CXQT-3	Y16	113.008	11.984	2007-09-05	23:00:00	4294	150	17.513	34.57	0.06	1.92	60.25	21.87	1.07	0.41	4.95	9.47	0
CXQT-3	Y26	113.008	11.499	2007-09-06	03:00:00	4265	5	29.499	32.317	2.84	0	9.29	4.03	0	1.64	3.21	78.99	0
CXQT-3	Y26	113.008	11.499	2007-09-06	03:00:00	4265	25	29.103	33.253	2.66	0.4	7.85	6.26	1.36	1.07	27.74	52.67	0
CXQT-3	Y26	113.008	11.499	2007-09-06	03:00:00	4265	50	28.887	33.421	1.84	0	44.26	3.48	1.86	1.25	37.34	9.97	0
CXQT-3	Y26	113.008	11.499	2007-09-06	03:00:00	4265	80	26.05	33.863	1.01	0.05	52.86	10.08	0	2	20.97	3.03	9.99
CXQT-3	Y26	113.008	11.499	2007-09-06	03:00:00	4265	100	22.977	34.085	1	0.05	60.61	10.24	0	1.21	17.43	2.52	6.95
CXQT-3	Y26	113.008	11.499	2007-09-06	03:00:00	4265	150	17.513	34.57	0.03	0.01	59.77	15.74	0.81	0.25	23.36	0	0.03
CXQT-3	Y24	112.004	11.501	2007-09-06	10:10:00	4111	5	29.402	32.483	3.01	0	9.05	3.42	0	0.05	3.05	81.44	0
CXQT-3	Y24	112.004	11.501	2007-09-06	10:10:00	4111	25	29.033	33.151	2.22	0	8.54	5.72	1.01	0	26.81	55.71	0
CXQT-3	Y24	112.004	11.501	2007-09-06	10:10:00	4111	50	28.784	33.488	1.62	0	45.45	2.91	2.23	1.62	39.64	6.54	0
CXQT-3	Y24	112.004	11.501	2007-09-06	10:10:00	4111	75	26.337	33.711	0.85	1.23	51.72	6.28	0	1.7	20.59	8.41	9.21
CXQT-3	Y24	112.004	11.501	2007-09-06	10:10:00	4111	100	22.251	34.281	0.46	0.84	62.08	8.54	0	0	22.49	0.69	4.9
CXQT-3	Y24	112.004	11.501	2007-09-06	10:10:00	4111	150	16.878	34.562	0	8.62	50.7	23.29	0.52	0.01	14.66	0	2.2
CXQT-3	Y23	111.5	11.501	2007-09-06	14:00:00	3979	5	29.51	32.514	3.69	0.53	11.53	4.05	0.59	0	1.59	78.01	0
CXQT-3	Y23	111.5	11.501	2007-09-06	14:00:00	3979	25	28.651	33.521	2.18	0	9.67	6.1	1.38	0.27	19.48	60.1	0.82
CXQT-3	Y23	111.5	11.501	2007-09-06	14:00:00	3979	55	22.337	33.687	0.91	2	46.57	4.91	0	3.03	15.93	8.43	18.22
CXQT-3	Y23	111.5	11.501	2007-09-06	14:00:00	3979	75	19.895	34.463	1.24	10.58	48.35	2.27	0	3.24	10.19	5.16	18.96
CXQT-3	Y23	111.5	11.501	2007-09-06	14:00:00	3979	100	18.348	34.528	0	9.36	60.73	4.51	0	0.34	18.86	0.74	5.46
CXQT-3	Y23	111.5	11.501	2007-09-06	14:00:00	3979	150	15.738	34.571	0.05	54.16	29.1	2.53	0.51	5.62	0	7.88	0.14
CXQT-3	Y22	111.001	11.5	2007-09-06	20:20:00	2500	5	29.022	33.517	2.13	0	14.16	13.12	1.58	3.01	11.09	51.42	3.49
CXQT-3	Y22	111.001	11.5	2007-09-06	20:20:00	2500	25	28.651	33.521	1.19	1.85	5.89	8.76	2.8	0.2	6.69	69.81	2.82
CXQT-3	Y22	111.001	11.5	2007-09-06	20:20:00	2500	35	25.111	33.796	1.38	0.36	35.94	0.73	0	4.01	0	2.38	55.2
CXQT-3	Y22	111.001	11.5	2007-09-06	20:20:00	2500	45	24.132	33.953	1.25	0	39.42	0	0	4.01	0	1.98	53.34
CXQT-3	Y22	111.001	11.5	2007-09-06	20:20:00	2500	75	19.895	34.463	0.03	6.58	57.69	3.12	0.75	5.02	22.79	1.21	2.8
CXQT-3	Y22	111.001	11.5	2007-09-06	20:20:00	2500	100	17.842	34.568	0	18.12	48.68	15.5	1.81	1.38	10.38	1.09	3.04
CXQT-3	Y22	111.001	11.5	2007-09-06	20:20:00	2500	150	15.586	34.566	0	0	100	0	0	0	0	0	0
CXQT-3	Y20	110	11.498	2007-09-07	02:00:00	890	5	28.357	33.88	0.04	0	9.46	2.66	0	0.17	10.54	77.13	0
CXQT-3	Y20	110	11.498	2007-09-07	02:00:00	890	25	28.095	33.89	2.73	2.09	9.33	5.56	2.02	0.71	27.94	49.43	0.2
CXQT-3	Y20	110	11.498	2007-09-07	02:00:00	890	50	21.745	34.398	2.31	13.75	58.26	6.37	0	0.26	8.49	3.23	7.33
CXQT-3	Y20	110	11.498	2007-09-07	02:00:00	890	75	19.592	34.809	0.86	8.33	65.27	3.91	0.14	0	18.23	2.83	0.42
CXQT-3	Y20	110	11.498	2007-09-07	02:00:00	890	100	18.018	34.562	0	4.8	57.72	16.88	0.15	0	17.39	0	3.05
CXQT-3	Y20	110	11.498	2007-09-07	02:00:00	890	150	16.103	34.581	0	22.54	31.56	4.58	8.38	7.65	14.03	0.63	10.63
CXQT-3	Y32	111.012	11.002	2007-09-08	00:20:00	2786	5	29.535	31.727	3.49	0	11.02	3.43	0	0	9.52	72.54	0
CXQT-3	Y32	111.012	11.002	2007-09-08	00:20:00	2786	25	29.005	32.897	3.13	0.08	8.04	4.16	0.83	0.11	25.9	57.75	0
CXQT-3	Y32	111.012	11.002	2007-09-08	00:20:00	2786	50	28.951	33.38	2.62	0	49.91	4.04	2.86	1.64	28.45	9.8	0.68
CXQT-3	Y32	111.012	11.002	2007-09-08	00:20:00	2786	70	27.341	33.742	1.08	0.44	55.99	4.53	0	2.95	17.7	5.35	11.96
CXQT-3	Y32	111.012	11.002	2007-09-08	00:20:00	2786	100	20.089	34.45	1.23	11.02	53.7	7.74	0	5.37	15.56	1.39	3.99
CXQT-3	Y32	111.012	11.002	2007-09-08	00:20:00	2786	150	17.114	34.556	0.04	29.04	41.16	11.31	0.75	0.36	8.72	7.23	1.39
CXQT-3	Y33	111.505	11.001	2007-09-08	03:46:00	3900	5	29.591	32.12	2.64	0	9.37	4.51	0	0	3.05	80.42	0
CXQT-3	Y33	111.506	11.002	2007-09-08	03:46:00	3900	25	29.069	33.213	1.8	0	7.46	5.9	0.33	0.1	29.4	55.02	0
CXQT-3	Y33	111.506	11.002	2007-09-08	03:46:00	3900	50	28.718	33.244	1.76	0.05	39.75	3.69	0.68	0.85	34.54	18.67	0
CXQT-3	Y33	111.506	11.002	2007-09-08	03:46:00	3900	75	28.166	33.402	1.25	0	41.59	6.21	0	1.04	30.68	19.22	0
CXQT-3	Y33	111.506	11.002	2007-09-08	03:46:00	3900	85	27.676	33.623	1.11	0	53.95	9.76	0	3.29	24.11	3.74	4.04
CXQT-3	Y33	111.506	11.002	2007-09-08	03:46:00	3900	100	23.884	34.138	0.89	0.21	59.02	8.29	0	0.97	20.72	3.06	6.85
CXQT-3	Y33	111.506	11.002	2007-09-08	03:46:00	3900	150	23.884	34.138	0.08	12.01	54.69	15.61	0.52	0.61	15.58	0.91	0
CXQT-3	Y34	112.002	10.999	2007-09-08	07:06:00	4050	5	29.696	33.612	2.98	0	11.01	4.74	0	0	3.12	78.16	0
CXQT-3	Y34	112.002	10.999	2007-09-08	07:06:00	4050	25	28.974	33.215	2.18	0	7.61	7.02	0	0.16	27.21	55.82	0
CXQT-3	Y34	112.002	10.999	2007-09-08	07:06:00	4050	50	28.722	33.264	1.45	0	44.78	3.33	0.69	1.1	37.7	10.96	0
CXQT-3	Y34	112.002	10.999	2007-09-08	07:06:00	4050	75	28.407	33.352	1.17	0	30.51	7.66	0	0.49	30.83	29.34	0
CXQT-3	Y34	112.002	10.999	2007-09-08	07:06:00	4050	85	26.196	33.74	0.87	0	60.34	8.15	0	1.53	21.4	3.24	4.47
CXQT-3	Y34	112.002	10.999	2007-09-08	07:06:00	4050	100	24.642	34.057	0.75	0	63.12	7.68	0	0.12	22.43	1.69	4.21
CXQT-3	Y34	112.002	10.999	2007-09-08	07:06:00	4050	150	18.482	34.53	0.07	0.64	57.01	14.54	1.1	0.6	24.08	0	1.95
CXQT-3	Y36	113.001	10.996	2007-09-08	14:30:00	4230	5	29.719	32.31	3.15	0	7.82	3.68	0	0	2.5	82.86	0
CXQT-3	Y36	113.001	10.996	2007-09-08	14:30:00	4230	25	29.709	33.116	1.81	0.48	5.54	4.31	0.57	0	24.88	62.4	0
CXQT-3	Y36	113.001	10.996	2007-09-08	14:30:00	4230	50	28.732	33.306	1.89	0	43.24	3.84	1.63	0.96	33.24	15.18	0
CXQT-3	Y36	113.001	10.996	2007-09-08	14:30:00	4230	75	27.736	33.528	0.87	0	45.55	8.32	0.18	1.87	25.68	10.97	6.56
CXQT-3	Y36	113.001	10.996	2007-09-08	14:30:00	4230	100	23.375	34.229	0.45	0	59.79	5.21	0	1.5	25.03	2.58	5.45
CXQT-3	Y36	113.001	10.996	2007-09-08	14:30:00	4230	150	18.699	34.537	0.06	1.27	58.1	14.65	0.66	0.48	24.77	0	0.01

## Sheet: Note
The group-specific phytoplankton contribution to the TChl a biomass which was calculated by the CHEMTAX V1.0 for each sampling layer at every station. The unit is %. TChl a biomass for each group was the percentage multiplied the measured TChl a concentration in dataset01 column “X”.
